# Supplementary material for: Complex Network Model Reveals the Impact of Inspiratory Muscle Pre-Activation on Interactions among Physiological Responses and Muscle Oxygenation during Running and Passive Recovery
Source: Biology (Basel). 2022 Jun 25;11(7):963. doi: 10.3390/biology11070963 (PMC9311794; doi:10.3390/biology11070963)
Supplement: Supplementary file 1 [file biology-11-00963-s001.zip]

Archive with 1 entries (1 files):
- biology-1765386-supplementary.pdf
